# Supplementary material for: Multiple Cases of Bacterial Sequence Erroneously Incorporated Into Publicly Available Chloroplast Genomes
Source: Front Genet. 2022 Jan 13;12:821715. doi: 10.3389/fgene.2021.821715 (PMC8793683; doi:10.3389/fgene.2021.821715)
Supplement: Supplementary file 1 [file Table1.XLSX]

## Sheet: Sheet1
	NCBI RefSeq accession (upload date)	NCBI GenBank accession (upload date)	Length of sequence (bp)	Sample collection	DNA isolation	Library preparation	Sequencing instrument	Publication DOI	Assembly method (reference used for assembly (NCBI accession))	Annotation method	Issues with plastome sequence	Communication with submitting authors	NCBI SRA accessions of sequence data obtained from authors	Total reads examined	Number of bacterial reads identified by GOTTCHA2	Top bacterial genus detected by GOTTCHA2	Corrected GenBank sequence (corrected RefSeq sequence)	GenBank update date (RefSeq update date)
Platanthera japonica chloroplast	NC_037440.1 (19-JUL-2018)	MG925368.1 (17-MAR-2018)	155014	Fresh leaf tissues from the Qinling Mountains, Shaanxi Province, China	Modified CTAB method	350 bp paired end libraries by TruSeq DNA sample preparation kit	Illumina HiSeq 2500	https://doi.org/10.3390/ijms19030716	MIRA v4.0.2 and MITObim v1.8 (Dendrobium nobile (KX377961))	DOGMA and Geneious v8.0.2	Incorrect sequence, with bacterial (most closely resembling Klebsiella) rRNA integrated within the 23S gene region	Contacted authors, who provided us with the Illumina data used to generate the original submission. Provided authors with corrected assembly, which they used to correct and update the GenBank record.	In the process of submission	23034496	1,871,796 (8.13% of total reads)	Klebsiella (72% of bacterial reads)	MG925368.2 (NC_037440.2)	27-MAY-2020 (05-NOV-2021)
Platanthera japonica chloroplast	N/A	MN631092.1 (07-DEC-2019)	155409	Fresh leaf tissues from the Qinling Mountains, Shaanxi Province, China	Modified CTAB method	N/A	Illumina HiSeq 2500	https://doi.org/10.1080/23802359.2019.1704643	MIRA v4.0.2 and MITObim v1.8 (Habenaria pantlingiana (KJ524104))	DOGMA and Geneious v8.0.2	Incorrect sequence and suspected error transference; highly similar to the MG925368.1 entry with identical erroneous 23S sequence	We were unsuccessful in our attempts to communicate with the authors.	N/A	N/A	N/A	N/A	N/A	N/A
Kappaphycus alvarezii chloroplast	NC_036637.1 (17-JAN-2018)*	KU892652.1 (31-DEC-2017)	178205	Sample was collected from Lingshui County, Hainan Province of China, Fresh alga was cultivated in sterile seawater and washed before DNA isolation	Modified CTAB method	Short paired end libraries with insert lengths of 250, 300 and 500 bp	Illumina HiSeq 2000	https://doi.org/10.1007/s10811-019-01815-8	de novo assembly: SOAPdenovo	Geneious R 10	Incorrect sequence, with inclusion of a putative bacterial 16S sequence directly adjacent (upstream) of the chloroplast's annotated 16S sequence	Contacted authors, who suggested they would submit their data to SRA instead of providing the data directly for our analyses. Further inquiries remain unanswered.	N/A	N/A	N/A	N/A	N/A	N/A
									Reference-guided assembly: CodonCode Aligner (Chondrus crispus (NC_020795)), gaps were filled by PCR and Sanger sequencing
Rhodochaete parvula chloroplast	NC_031180.2 (18-JAN-2019)*	KX284728.2 (10-JUL-2017)	221665	Tissue sample was derived from culture collection	Dneasy Plant Mini Kit	Ion Xpress Plus gDNA Fragment Library Kit for sequencing libraries with insert lengths of 200 bp or 400 bp	Ion Torrent PGM	https://doi.org/10.1186/s12915-016-0299-5	de novo assembly: CLC Genomics Workbench 5.5.1 and MIRA assembler	ORF Finder, Geneious 8.1.2, RNAmmer 1.2 Server, ARAGORN	Incorrect sequence, with a mosaic of bacterial rRNA integrated within the 16S and 23S gene regions	Contacted authors, who provided us with the Ion Torrent data used to generate the original submission. Provided authors with corrected assembly, which they used to correct and update the GenBank record.	SRR16979013	4619663	1,511,609 (33% of total reads)	Marinobacter (78% of bacterial reads)	KX284728.3 (N/A)	19-NOV-2021 (N/A)
									Reference-guided assembly: CLC Genomics Workbench 5.5.1, gaps were filled by PCR.
Diplazium unilobum chloroplast	NC_035853.1 (13-SEP-2017)*	KY427347.1 (29-AUG-2017)	127840	Voucher from Cuba, Santiago (JL452) - silica dried material	Modified CTAB method	150 bp paired end libraries by TruSeq Nano DNA HT sample preparation kit with ~350 bp insert size	Illumina HiSeq X Ten	https://doi.org/10.1093/gbe/evx107	de novo assembly: VELVET (k-mer size 57 to 87 bp)	DOGMA and Geneious R9.1.2	Incorrect sequence, with a mosaic of bacterial rRNA integrated within the 16S gene region	Contacted authors, who provided us with the Illumina data used to generate the original submission. Provided authors with our analyses which suggested additional data was required. They generated more data and assembled a complete genome which they used to correct and update the GenBank record.	SRR16961501 (old sequencing data) SRR16974227 (new sequencing data)	13964600	22,300 (0.2% of total reads)	Scytonema (33% of bacterial reads)	OL311050 (N/A)	unreleased as of 22-NOV-2021 (N/A)
									Reference-guided assembly: Geneious R9.1.2 (Woodwardia unigemmata (NC_028543)) (Cyrtomium devexiscapulae (NC_028542))
* - RefSeq entry removed after contact with NCBI staff
